# Supplementary material for: Reproductive Isolation through Experimental Manipulation of Sexually Antagonistic Coevolution in Drosophila melanogaster
Source: Sci Rep. 2017 Jun 13;7:3330. doi: 10.1038/s41598-017-03182-1 (PMC5469766; doi:10.1038/s41598-017-03182-1)
Supplement: Supplementary file 1 — Dataset 1 [file 41598_2017_3182_MOESM1_ESM.xls]

## Sheet: Sheet2
Selection	Block	Vial ID	WR_Success
F	1	1	0
F	1	2	0
F	1	3	1
F	1	4	1
F	1	5	0
F	1	6	0
F	1	7	0
F	1	8	0
F	1	9	1
F	1	10	0
F	1	11	1
F	1	12	0
F	1	13	1
F	1	14	0
F	1	29	0
F	1	15	1
F	1	16	1
F	1	17	0
F	1	18	0
F	1	19	1
F	1	20	1
F	1	21	1
F	1	22	0
F	1	23	0
F	1	24	1
F	1	25	1
F	1	26	0
F	1	27	0
F	1	1	0
F	1	2	0
F	1	3	0
F	1	4	1
F	1	5	1
F	1	6	1
F	1	7	0
F	1	8	1
F	1	9	1
F	1	10	0
F	1	11	1
F	1	12	0
F	1	13	1
F	1	14	0
F	1	15	0
F	1	16	0
F	1	17	1
F	1	18	0
F	1	19	0
F	1	20	1
F	1	21	1
F	1	22	0
F	1	23	1
F	1	24	1
F	1	25	1
F	1	26	0
F	1	27	1
F	1	29	0
F	2	1	0
F	2	2	1
F	2	3	0
F	2	4	0
F	2	5	0
F	2	6	0
F	2	7	0
F	2	8	0
F	2	9	0
F	2	10	0
F	2	12	0
F	2	13	1
F	2	14	0
F	2	15	1
F	2	16	1
F	2	17	1
F	2	18	1
F	2	19	0
F	2	20	0
F	2	21	0
F	2	22	0
F	2	23	0
F	2	23	0
F	2	25	1
F	2	26	1
F	2	27	1
F	2	28	0
F	2	29	0
F	2	1	0
F	2	2	0
F	2	3	1
F	2	4	1
F	2	5	1
F	2	6	1
F	2	7	1
F	2	8	1
F	2	9	1
F	2	10	0
F	2	11	1
F	2	12	1
F	2	13	1
F	2	14	1
F	2	15	0
F	2	16	1
F	2	17	1
F	2	18	0
F	2	21	1
F	2	22	1
F	2	23	1
F	2	24	1
F	2	25	0
F	2	26	0
F	2	27	1
F	2	28	1
F	2	29	1
F	2	30	0
F	3	1	1
F	3	2	1
F	3	3	1
F	3	4	0
F	3	5	0
F	3	6	0
F	3	7	1
F	3	9	1
F	3	10	1
F	3	11	0
F	3	12	1
F	3	13	0
F	3	14	0
F	3	15	0
F	3	16	1
F	3	17	0
F	3	18	1
F	3	19	1
F	3	20	1
F	3	21	0
F	3	22	0
F	3	23	0
F	3	24	0
F	3	25	0
F	3	26	1
F	3	27	0
F	3	28	1
F	3	29	1
F	3	30	0
F	3	1	0
F	3	2	1
F	3	4	0
F	3	5	1
F	3	6	0
F	3	7	1
F	3	8	0
F	3	9	1
F	3	10	1
F	3	11	0
F	3	12	1
F	3	13	1
F	3	14	0
F	3	15	1
F	3	16	0
F	3	17	0
F	3	18	1
F	3	19	1
F	3	20	0
F	3	21	1
F	3	22	1
F	3	24	0
F	3	25	0
F	3	26	0
F	3	27	1
F	3	28	0
F	3	29	1
F	3	30	0
F	3	30	0
M	1	1	1
M	1	2	0
M	1	3	1
M	1	4	1
M	1	5	0
M	1	6	0
M	1	7	1
M	1	8	1
M	1	9	0
M	1	10	0
M	1	11	1
M	1	12	1
M	1	13	1
M	1	14	0
M	1	15	1
M	1	16	0
M	1	17	1
M	1	18	0
M	1	19	0
M	1	21	0
M	1	22	0
M	1	23	1
M	1	24	0
M	1	25	0
M	1	26	0
M	1	27	1
M	1	28	1
M	1	1	1
M	1	2	0
M	1	3	1
M	1	4	1
M	1	5	1
M	1	6	1
M	1	7	1
M	1	8	1
M	1	9	0
M	1	10	0
M	1	11	0
M	1	12	1
M	1	13	1
M	1	14	1
M	1	15	1
M	1	16	1
M	1	17	0
M	1	18	1
M	1	19	1
M	1	20	1
M	1	21	1
M	1	22	1
M	1	23	0
M	1	24	0
M	1	25	1
M	1	26	0
M	1	27	0
M	1	28	1
M	1	29	1
M	2	1	1
M	2	3	0
M	2	4	0
M	2	5	1
M	2	6	1
M	2	7	0
M	2	8	1
M	2	9	1
M	2	10	0
M	2	11	1
M	2	12	1
M	2	13	1
M	2	14	0
M	2	15	0
M	2	16	1
M	2	17	1
M	2	18	1
M	2	19	0
M	2	20	1
M	2	21	0
M	2	22	1
M	2	23	1
M	2	24	1
M	2	25	0
M	2	26	0
M	2	27	1
M	2	1	1
M	2	2	0
M	2	3	1
M	2	4	0
M	2	5	0
M	2	6	1
M	2	7	1
M	2	8	0
M	2	9	1
M	2	10	0
M	2	11	1
M	2	12	0
M	2	13	0
M	2	14	0
M	2	15	1
M	2	16	0
M	2	17	1
M	2	18	0
M	2	21	1
M	2	22	1
M	2	23	1
M	2	24	1
M	2	25	0
M	2	26	1
M	2	27	1
M	2	28	1
M	2	29	1
M	2	30	1
M	3	1	0
M	3	2	1
M	3	3	1
M	3	4	1
M	3	5	1
M	3	6	1
M	3	7	0
M	3	8	1
M	3	9	0
M	3	10	0
M	3	11	1
M	3	12	0
M	3	13	1
M	3	14	0
M	3	15	1
M	3	16	1
M	3	17	0
M	3	18	0
M	3	19	1
M	3	20	0
M	3	21	1
M	3	22	0
M	3	23	1
M	3	24	1
M	3	25	1
M	3	26	1
M	3	27	0
M	3	28	0
M	3	29	1
M	3	1	1
M	3	2	1
M	3	3	0
M	3	4	1
M	3	5	1
M	3	6	0
M	3	7	1
M	3	9	0
M	3	10	1
M	3	11	0
M	3	12	1
M	3	13	0
M	3	14	1
M	3	15	1
M	3	16	1
M	3	17	0
M	3	18	1
M	3	19	1
M	3	20	0
M	3	21	0
M	3	22	1
M	3	23	1
M	3	24	0
M	3	25	1
M	3	26	0
M	3	27	1
M	3	28	0
M	3	29	1
M	3	30	0
