# Supplementary material for: Reproductive Isolation through Experimental Manipulation of Sexually Antagonistic Coevolution in Drosophila melanogaster
Source: Sci Rep. 2017 Jun 13;7:3330. doi: 10.1038/s41598-017-03182-1 (PMC5469766; doi:10.1038/s41598-017-03182-1)
Supplement: Supplementary file 2 — Dataset 2 [file 41598_2017_3182_MOESM2_ESM.xls]

## Sheet: Sheet1
Sel.Reg	Mating.Type	ML	CD	Female.Replicate	Male.Replicate
M	WR	2	15	1	1
M	WR	4	18	1	1
M	WR	1	14	1	1
M	WR	2	13	1	1
M	WR	1	17	1	1
M	WR	1	16	1	1
M	WR	3	18	1	1
M	WR	3	11	1	1
M	WR	3	15	1	1
M	WR	4	10	1	1
M	WR	2	12	1	1
M	WR	5	9	1	1
M	WR	6	14	1	1
M	WR	1	25	1	1
M	WR	5	12	1	1
M	WR	2	15	1	1
M	WR	4	16	1	1
M	WR	1	16	2	2
M	WR	3	20	2	2
M	WR	1	16	2	2
M	WR	1	14	2	2
M	WR	3	14	2	2
M	WR	3	11	2	2
M	WR	3	17	2	2
M	WR	4	12	2	2
M	WR	3	15	2	2
M	WR	2	18	2	2
M	WR	3	16	2	2
M	WR	5	13	2	2
M	WR	2	12	2	2
M	WR	2	16	2	2
M	WR	2	17	2	2
M	WR	3	14	2	2
M	WR	4	12	2	2
M	WR	4	11	2	2
M	WR	4	20	2	2
M	WR	3	16	3	3
M	WR	3	17	3	3
M	WR	4	14	3	3
M	WR	6	21	3	3
M	WR	2	16	3	3
M	WR	3	21	3	3
M	WR	2	12	3	3
M	WR	2	16	3	3
M	WR	5	11	3	3
M	WR	3	14	3	3
M	WR	1	13	3	3
M	WR	4	19	3	3
M	WR	2	13	3	3
M	WR	4	15	3	3
M	WR	2	14	3	3
M	WR	3	17	3	3
M	WR	1	12	3	3
M	BR	2	11	1	2
M	BR	1	14	1	2
M	BR	2	11	1	2
M	BR	1	18	1	2
M	BR	4	15	1	2
M	BR	3	13	1	2
M	BR	3	16	1	2
M	BR	2	14	1	2
M	BR	2	14	1	2
M	BR	2	13	1	2
M	BR	7	16	1	2
M	BR	8	13	1	2
M	BR	2	12	1	2
M	BR	3	11	1	2
M	BR	4	15	1	2
M	BR	4	12	1	2
M	BR	3	13	1	2
M	BR	20	13	1	2
M	BR	3	15	1	2
M	BR	4	11	2	3
M	BR	2	17	2	3
M	BR	1	12	2	3
M	BR	5	17	2	3
M	BR	5	14	2	3
M	BR	2	16	2	3
M	BR	3	14	2	3
M	BR	2	17	2	3
M	BR	3	14	2	3
M	BR	5	19	2	3
M	BR	2	10	2	3
M	BR	4	16	2	3
M	BR	2	16	2	3
M	BR	2	14	2	3
M	BR	2	14	2	3
M	BR	7	13	2	3
M	BR	2	15	2	3
M	BR	1	12	2	3
M	BR	0	14	2	3
M	BR	3	13	2	3
M	BR	2	13	3	1
M	BR	1	14	3	1
M	BR	3	10	3	1
M	BR	2	11	3	1
M	BR	3	13	3	1
M	BR	2	11	3	1
M	BR	5	13	3	1
M	BR	2	11	3	1
M	BR	2	18	3	1
M	BR	2	12	3	1
M	BR	3	10	3	1
M	BR	2	12	3	1
M	BR	3	11	3	1
M	BR	2	12	3	1
M	BR	4	13	3	1
M	BR	4	12	3	1
M	BR	2	13	3	1
M	BR	3	13	3	1
F	WR	3	14	1	1
F	WR	3	13	1	1
F	WR	9	9	1	1
F	WR	3	13	1	1
F	WR	3	11	1	1
F	WR	5	9	1	1
F	WR	2	12	1	1
F	WR	2	13	1	1
F	WR	1	14	1	1
F	WR	4	12	1	1
F	WR	3	13	1	1
F	WR	2	15	1	1
F	WR	3	15	1	1
F	WR	1	13	1	1
F	WR	3	13	1	1
F	WR	5	16	1	1
F	WR	2	16	1	1
F	WR	4	14	1	1
F	WR	5	16	1	1
F	WR	4	10	1	1
F	BR	4	13	1	2
F	BR	2	11	1	2
F	BR	7	14	1	2
F	BR	2	15	1	2
F	BR	1	14	1	2
F	BR	2	12	1	2
F	BR	4	18	1	2
F	BR	1	13	1	2
F	BR	6	14	1	2
F	BR	4	18	1	2
F	BR	1	16	1	2
F	BR	5	15	1	2
F	BR	18	14	1	2
F	BR	3	15	1	2
F	BR	3	22	1	2
F	BR	2	12	1	2
F	BR	4	17	1	2
F	BR	2	17	1	2
F	BR	2	15	1	2
F	BR	4	13	1	2
F	WR	2	10	2	2
F	WR	2	12	2	2
F	WR	5	11	2	2
F	WR	3	11	2	2
F	WR	2	8	2	2
F	WR	4	13	2	2
F	WR	3	13	2	2
F	WR	2	17	2	2
F	WR	3	12	2	2
F	WR	3	13	2	2
F	WR	1	13	2	2
F	WR	2	13	2	2
F	WR	1	11	2	2
F	WR	3	13	2	2
F	WR	1	14	2	2
F	WR	2	10	2	2
F	WR	4	14	2	2
F	WR	2	13	2	2
F	WR	4	11	2	2
F	WR	1	13	2	2
F	BR	2	10	2	3
F	BR	4	11	2	3
F	BR	2	12	2	3
F	BR	1	11	2	3
F	BR	4	13	2	3
F	BR	3	12	2	3
F	BR	2	16	2	3
F	BR	2	17	2	3
F	BR	4	10	2	3
F	BR	5	13	2	3
F	BR	1	13	2	3
F	BR	4	13	2	3
F	BR	3	14	2	3
F	BR	4	12	2	3
F	BR	4	12	2	3
F	BR	2	12	2	3
F	BR	4	14	2	3
F	BR	4	11	2	3
F	BR	3	12	2	3
F	BR	2	12	3	1
F	BR	1	14	3	1
F	BR	8	10	3	1
F	BR	4	13	3	1
F	BR	1	14	3	1
F	BR	2	13	3	1
F	BR	3	10	3	1
F	BR	3	12	3	1
F	BR	4	11	3	1
F	BR	2	8	3	1
F	BR	1	11	3	1
F	BR	2	8	3	1
F	BR	3	8	3	1
F	BR	3	19	3	1
F	BR	2	16	3	1
F	BR	2	16	3	1
F	BR	2	11	3	1
F	BR	5	14	3	1
F	WR	3	19	3	3
F	WR	2	17	3	3
F	WR	3	11	3	3
F	WR	2	19	3	3
F	WR	6	15	3	3
F	WR	4	13	3	3
F	WR	2	17	3	3
F	WR	3	13	3	3
F	WR	1	13	3	3
F	WR	2	14	3	3
F	WR	5	13	3	3
F	WR	2	21	3	3
F	WR	2	13	3	3
F	WR	25	12	3	3
F	WR	5	15	3	3
F	WR	3	13	3	3
F	WR	3	15	3	3
F	WR	4	14	3	3
F	WR	1	14	3	3
F	WR	3	13	3	3
