# Supplementary material for: Reproductive Isolation through Experimental Manipulation of Sexually Antagonistic Coevolution in Drosophila melanogaster
Source: Sci Rep. 2017 Jun 13;7:3330. doi: 10.1038/s41598-017-03182-1 (PMC5469766; doi:10.1038/s41598-017-03182-1)
Supplement: Supplementary file 3 — Dataset 3 [file 41598_2017_3182_MOESM3_ESM.xls]

## Sheet: Sheet1
Mating.Type	Sel.Reg	P1	ArcSineSqrtP1	Female.Replicate	Male.Replicate
BR	F	0.636364	0.923511	1	2
BR	F	0.194444	0.456666	1	2
BR	F	0.166667	0.420534	1	2
BR	F	0.0909091	0.306277	1	2
BR	F	0.0444444	0.212412	1	2
BR	F	0.0294118	0.172351	1	2
BR	F	0.0243902	0.156816	1	2
BR	F	0	0	1	2
BR	F	0.459459	0.744813	2	3
BR	F	0.342105	0.624754	2	3
BR	F	0.219512	0.487616	2	3
BR	F	0.114286	0.344857	2	3
BR	F	0.1	0.321751	2	3
BR	F	0.0689655	0.265729	2	3
BR	F	0.0294118	0.172351	2	3
BR	F	0.0294118	0.172351	2	3
BR	F	0.37931	0.663505	3	1
BR	F	0.241379	0.513586	3	1
BR	F	0.1875	0.447832	3	1
BR	F	0.181818	0.440511	3	1
BR	F	0.0810811	0.288743	3	1
BR	F	0	0	3	1
BR	F	0	0	3	1
BR	F	0.162162	0.414458	1	2
BR	F	0.097561	0.317663	1	2
BR	F	0.0263158	0.162941	1	2
BR	F	0	0	1	2
BR	F	0	0	1	2
BR	F	0	0	1	2
BR	F	0	0	1	2
BR	F	0	0	1	2
BR	F	0	0	1	2
BR	F	0	0	1	2
BR	F	0.47619	0.76158	2	3
BR	F	0.296296	0.575591	2	3
BR	F	0.184211	0.443604	2	3
BR	F	0.1	0.321751	2	3
BR	F	0.0909091	0.306277	2	3
BR	F	0.0238095	0.154922	2	3
BR	F	0	0	2	3
BR	F	0	0	2	3
BR	F	0.627907	0.914743	3	1
BR	F	0.275862	0.55298	3	1
BR	F	0.258065	0.532862	3	1
BR	F	0.107143	0.333473	3	1
BR	F	0.0961538	0.315284	3	1
BR	F	0.027027	0.165149	3	1
BR	F	0	0	3	1
BR	F	0	0	3	1
BR	F	0.517241	0.802643	1	2
BR	F	0.214286	0.481275	1	2
BR	F	0.222222	0.490883	1	2
BR	F	0.21875	0.486695	1	2
BR	F	0	0	1	2
BR	F	0.214286	0.481275	1	2
BR	F	0.529412	0.814827	1	2
BR	F	0	0	1	2
BR	F	0.0625	0.25268	1	2
BR	F	0.75	1.0472	1	2
BR	F	0.535714	0.821143	1	2
BR	F	0	0	1	2
BR	F	0.178571	0.436287	2	3
BR	F	0.0833333	0.292843	2	3
BR	F	0.371429	0.655366	2	3
BR	F	0.173913	0.430174	2	3
BR	F	0	0	2	3
BR	F	0.576923	0.862628	2	3
BR	F	0.354839	0.638116	2	3
BR	F	0.638889	0.926138	2	3
BR	F	0.0769231	0.281035	2	3
BR	F	0.483871	0.769266	2	3
BR	F	0	0	2	3
BR	F	0.037037	0.193658	3	1
BR	F	0.235294	0.506445	3	1
BR	F	0	0	3	1
BR	F	0.05	0.225513	3	1
BR	F	0	0	3	1
BR	F	0.0909091	0.306277	3	1
BR	F	0.210526	0.47668	3	1
BR	F	0.2	0.463648	3	1
BR	F	0.285714	0.563943	3	1
BR	F	0.03125	0.177711	3	1
BR	F	0.0344828	0.186779	3	1
BR	F	0.470588	0.755969	3	1
WR	F	0.939394	1.32206	1	1
WR	F	0.348837	0.631832	1	1
WR	F	0.233333	0.50413	1	1
WR	F	0.217391	0.48505	1	1
WR	F	0.166667	0.420534	1	1
WR	F	0.136364	0.378228	1	1
WR	F	0.037037	0.193658	1	1
WR	F	0	0	1	1
WR	F	0.275862	0.55298	2	2
WR	F	0.0816327	0.289752	2	2
WR	F	0.075	0.277406	2	2
WR	F	0.0714286	0.27055	2	2
WR	F	0	0	2	2
WR	F	0	0	2	2
WR	F	0	0	2	2
WR	F	0	0	2	2
WR	F	0	0	3	3
WR	F	0.805556	1.11413	3	3
WR	F	0.636364	0.923511	3	3
WR	F	0.564103	0.849678	3	3
WR	F	0.291667	0.57051	3	3
WR	F	0.15	0.397699	3	3
WR	F	0.105263	0.330423	3	3
WR	F	0.0882353	0.301596	3	3
WR	F	0.025	0.15878	3	3
WR	F	0.318182	0.599314	1	1
WR	F	0.258065	0.532862	1	1
WR	F	0.147059	0.393564	1	1
WR	F	0.0851064	0.296035	1	1
WR	F	0.030303	0.174969	1	1
WR	F	0	0	1	1
WR	F	0	0	1	1
WR	F	0	0	1	1
WR	F	0.176471	0.433538	2	2
WR	F	0.128205	0.366187	2	2
WR	F	0.0645161	0.256814	2	2
WR	F	0.0294118	0.172351	2	2
WR	F	0.0294118	0.172351	2	2
WR	F	0.0285714	0.169846	2	2
WR	F	0.0243902	0.156816	2	2
WR	F	0.0243902	0.156816	2	2
WR	F	0	0	2	2
WR	F	0.590909	0.876816	3	3
WR	F	0.09375	0.311184	3	3
WR	F	0.0769231	0.281035	3	3
WR	F	0.0606061	0.24874	3	3
WR	F	0.0487805	0.222699	3	3
WR	F	0.0232558	0.153096	3	3
WR	F	0	0	3	3
WR	F	0	0	3	3
WR	F	0	0	3	3
WR	F	0.185185	0.44486	1	1
WR	F	0.115385	0.34658	1	1
WR	F	0.0857143	0.297123	1	1
WR	F	0	0	1	1
WR	F	0.176471	0.433538	1	1
WR	F	0	0	1	1
WR	F	0.84	1.15928	1	1
WR	F	0.103448	0.327454	1	1
WR	F	0.0416667	0.205569	1	1
WR	F	0.222222	0.490883	1	1
WR	F	0	0	1	1
WR	F	0.470588	0.755969	1	1
WR	F	0.0454545	0.21485	2	2
WR	F	0.0357143	0.190126	2	2
WR	F	0.333333	0.61548	2	2
WR	F	0.1	0.321751	2	2
WR	F	0.0740741	0.275643	2	2
WR	F	0.558824	0.844358	2	2
WR	F	0.413793	0.698758	2	2
WR	F	0.1	0.321751	2	2
WR	F	0.15625	0.406378	2	2
WR	F	0.705882	0.997593	2	2
WR	F	0.454545	0.739881	2	2
WR	F	0.0333333	0.183604	2	2
WR	F	0.0666667	0.261157	2	2
WR	F	0.4	0.684719	2	2
WR	F	0.868421	1.19959	3	3
WR	F	0.0588235	0.244979	3	3
WR	F	0.269231	0.545534	3	3
WR	F	0.148148	0.3951	3	3
WR	F	0.147059	0.393564	3	3
WR	F	0.805556	1.11413	3	3
WR	F	0	0	3	3
BR	M	0.439024	0.72427	1	2
BR	M	0.433333	0.718532	1	2
BR	M	0.34375	0.626486	1	2
BR	M	0.12	0.353742	1	2
BR	M	0.0487805	0.222699	1	2
BR	M	0	0	1	2
BR	M	0	0	1	2
BR	M	0	0	1	2
BR	M	0.657895	0.946042	2	3
BR	M	0.34375	0.626486	2	3
BR	M	0.291667	0.57051	2	3
BR	M	0.142857	0.387597	2	3
BR	M	0.0967742	0.316335	2	3
BR	M	0.0645161	0.256814	2	3
BR	M	0	0	2	3
BR	M	0	0	2	3
BR	M	0.666667	0.955317	3	1
BR	M	0.371429	0.655366	3	1
BR	M	0.272727	0.549467	3	1
BR	M	0.230769	0.501093	3	1
BR	M	0.0833333	0.292843	3	1
BR	M	0.0689655	0.265729	3	1
BR	M	0	0	3	1
BR	M	0	0	3	1
BR	M	0.5	0.785398	1	2
BR	M	0.0227273	0.151333	1	2
BR	M	0.0222222	0.149629	1	2
BR	M	0.0212766	0.146387	1	2
BR	M	0	0	1	2
BR	M	0	0	1	2
BR	M	0	0	1	2
BR	M	0	0	1	2
BR	M	0.833333	1.15026	2	3
BR	M	0.516129	0.80153	2	3
BR	M	0.352941	0.636132	2	3
BR	M	0.0666667	0.261157	2	3
BR	M	0.05	0.225513	2	3
BR	M	0.0294118	0.172351	2	3
BR	M	0	0	2	3
BR	M	0	0	2	3
BR	M	0.261905	0.537239	3	1
BR	M	0.0588235	0.244979	3	1
BR	M	0.037037	0.193658	3	1
BR	M	0.0322581	0.180585	3	1
BR	M	0	0	3	1
BR	M	0	0	3	1
BR	M	0	0	3	1
BR	M	0	0	3	1
BR	M	0.0967742	0.316335	1	2
BR	M	0.227273	0.496932	1	2
BR	M	0	0	1	2
BR	M	0.0909091	0.306277	1	2
BR	M	0.166667	0.420534	1	2
BR	M	0.0769231	0.281035	1	2
BR	M	0.5	0.785398	1	2
BR	M	0.0869565	0.299334	1	2
BR	M	0	0	2	3
BR	M	0.0357143	0.190126	2	3
BR	M	1	1.5708	2	3
BR	M	0.433333	0.718532	2	3
BR	M	0.227273	0.496932	2	3
BR	M	0	0	2	3
BR	M	0.16	0.411517	2	3
BR	M	0.53125	0.816669	2	3
BR	M	0.227273	0.496932	2	3
BR	M	0	0	2	3
BR	M	0.047619	0.219988	2	3
BR	M	0.107143	0.333473	3	1
BR	M	0	0	3	1
BR	M	0.151515	0.399817	3	1
BR	M	0	0	3	1
BR	M	0.111111	0.339837	3	1
BR	M	0.296296	0.575591	3	1
BR	M	0.2	0.463648	3	1
BR	M	0.0384615	0.197396	3	1
BR	M	0.2	0.463648	3	1
BR	M	0.111111	0.339837	3	1
WR	M	0.766667	1.06667	1	1
WR	M	0.178571	0.436287	1	1
WR	M	0.171429	0.426887	1	1
WR	M	0.15625	0.406378	1	1
WR	M	0.147059	0.393564	1	1
WR	M	0.121212	0.355603	1	1
WR	M	0.0689655	0.265729	1	1
WR	M	0.647059	0.934664	2	2
WR	M	0.380952	0.665196	2	2
WR	M	0.12	0.353742	2	2
WR	M	0.111111	0.339837	2	2
WR	M	0.0606061	0.24874	2	2
WR	M	0.0526316	0.231477	2	2
WR	M	0	0	2	2
WR	M	0.972222	1.40335	3	3
WR	M	0.956522	1.36074	3	3
WR	M	0.8	1.10715	3	3
WR	M	0.394737	0.679342	3	3
WR	M	0.222222	0.490883	3	3
WR	M	0.214286	0.481275	3	3
WR	M	0.2	0.463648	3	3
WR	M	0.097561	0.317663	3	3
WR	M	0	0	3	3
WR	M	0.9	1.24905	1	1
WR	M	0.62069	0.907292	1	1
WR	M	0.444444	0.729728	1	1
WR	M	0.228571	0.49848	1	1
WR	M	0.103448	0.327454	1	1
WR	M	0.0857143	0.297123	1	1
WR	M	0.0238095	0.154922	1	1
WR	M	0.35	0.633052	2	2
WR	M	0.162791	0.41531	2	2
WR	M	0.162791	0.41531	2	2
WR	M	0.15	0.397699	2	2
WR	M	0.0294118	0.172351	2	2
WR	M	0.0232558	0.153096	2	2
WR	M	0.974359	1.40998	3	3
WR	M	0.097561	0.317663	3	3
WR	M	0.515152	0.800552	1	1
WR	M	0.037037	0.193658	1	1
WR	M	0.137931	0.380506	1	1
WR	M	0.5	0.785398	1	1
WR	M	0.0416667	0.205569	1	1
WR	M	0.166667	0.420534	1	1
WR	M	0.171429	0.426887	1	1
WR	M	0.181818	0.440511	1	1
WR	M	0.0344828	0.186779	1	1
WR	M	0.0588235	0.244979	2	2
WR	M	0.0714286	0.27055	2	2
WR	M	0.333333	0.61548	2	2
WR	M	0.5	0.785398	2	2
WR	M	0.047619	0.219988	2	2
WR	M	0.1	0.321751	2	2
WR	M	0.138889	0.381893	2	2
WR	M	0.25	0.523599	2	2
WR	M	0.037037	0.193658	2	2
WR	M	0.0689655	0.265729	2	2
WR	M	0.192308	0.453961	3	3
WR	M	0.708333	1.00029	3	3
WR	M	0.12	0.353742	3	3
WR	M	0.0606061	0.24874	3	3
WR	M	0.903226	1.25446	3	3
WR	M	0.166667	0.420534	3	3
WR	M	0.103448	0.327454	3	3
WR	M	0.0322581	0.180585	3	3
WR	M	0.1	0.321751	3	3
WR	M	0.26087	0.536061	3	3
